# Supplementary material for: Physical Activity-Related Practices and Psychosocial Factors of Childcare Educators: A Latent Profile Analysis
Source: Children (Basel). 2024 Mar 25;11(4):390. doi: 10.3390/children11040390 (PMC11049541; doi:10.3390/children11040390)
Supplement: Supplementary file 1 [file children-11-00390-s001.zip]

Archive with 1 entries (1 files):
- children-2906191-supplementary.pdf
